# Supplementary material for: Alignment of spatial transcriptomics data using diffeomorphic metric mapping
Source: bioRxiv. 2023 Aug 19:2023.04.11.534630. Originally published 2023 Apr 12. Preprint. [Version 2] doi: 10.1101/2023.04.11.534630 (PMC10120659; doi:10.1101/2023.04.11.534630)
Supplement: Supplement 2 [file media-2.zip]

Archive with 5 entries (4 files):
- python_files/
- python_files/STalign.py
- __MACOSX/python_files/._STalign.py
- python_files/point_annotator.py
- __MACOSX/python_files/._point_annotator.py
